# Supplementary material for: Extracellular Vesicle-Based Drug Delivery Systems for Head and Neck Squamous Cell Carcinoma: A Systematic Review
Source: Pharmaceutics. 2023 Apr 24;15(5):1327. doi: 10.3390/pharmaceutics15051327 (PMC10223025; doi:10.3390/pharmaceutics15051327)
Supplement: Supplementary file 1 [file pharmaceutics-15-01327-s001.zip]

Archive with 1 entries (1 files):
- pharmaceutics-2262294-supplementary.pdf
